# Supplementary material for: circEXOC6B interacting with RRAGB, an mTORC1 activator, inhibits the progression of colorectal cancer by antagonizing the HIF1A-RRAGB-mTORC1 positive feedback loop
Source: Mol Cancer. 2022 Jun 23;21:135. doi: 10.1186/s12943-022-01600-1 (PMC9219196; doi:10.1186/s12943-022-01600-1)
Supplement: Supplementary file 13 — Additional file 13: Supplementary Table S4. Proteins might bind to circEXOC6B were identified by mass spectrometry (MS). [file 12943_2022_1600_MOESM13_ESM.xlsx]

## Sheet: PD-9043-proSummary
Supplementary Table S4. Proteins might bind to circEXOC6B were identified by mass spectrometry (MS)
Group_ID	Protein_ID	Protein_Qscore	PeptideSeqs	PepIsUnique	Unique_Peptide_Num	Unique_Spectra_Num	Coverage	Peptide_Query	Sameset	Description	Abundance	iBAQ
3_1	sp|P02533|K1C14_HUMAN	3.15961	LAADDFR;LASYLDK;LEQEIATYR;VTMQNLNDR	0;0;1;0	1	1	0.0678	163;166;1698;1566	sp|P08779|K1C16_HUMAN	Keratin, type I cytoskeletal 14 OS=Homo sapiens OX=9606 GN=KRT14 PE=1 SV=4	299304	8551.55
12_1	sp|P13010|XRCC5_HUMAN	6.31922	HIEIFTDLSSR;TLFPLIEAK	1;1	2	2	0.0273	3300;1304	-	X-ray repair cross-complementing protein 5 OS=Homo sapiens OX=9606 GN=XRCC5 PE=1 SV=3	240400	5463.64
3_3	sp|P13645|K1C10_HUMAN	28.4365	ALEESNYELEGK;DAEAWFNEK;LAADDFR;LASYLDK;LENEIQTYR;QSLEASLAETEGR;QSVEADINGLR;SLLEGEGSSGGGGR;SQYEQLAEQNR;VLDELTLTK;VTMQNLNDR;YENEVALR	1;1;0;0;1;1;1;1;1;1;0;1	9	15	0.2038	3602;3605;1583;163;166;2070;3654;2351;2353;2341;2954;3514;3515;1302;1566;1087;1086;1088	-	Keratin, type I cytoskeletal 10 OS=Homo sapiens OX=9606 GN=KRT10 PE=1 SV=6	1.35301e+07	483217
3_2	sp|P35527|K1C9_HUMAN	9.47883	LASYLDK;QGVDADINGLR;QVLDNLTMEK;TLLDIDNTR	0;1;1;1	3	6	0.0594	166;2019;2014;2021;2020;2272;1398	-	Keratin, type I cytoskeletal 9 OS=Homo sapiens OX=9606 GN=KRT9 PE=1 SV=3	1.26478e+06	42159.5
6_1	sp|O43390|HNRPR_HUMAN	3.15961	SAFLCGVMK	1	1	1	0.0142	1156	sp|O60506|HNRPQ_HUMAN	Heterogeneous nuclear ribonucleoprotein R OS=Homo sapiens OX=9606 GN=HNRNPR PE=1 SV=1	551.634	13.4545
13_1	sp|P02765|FETUA_HUMAN	9.47883	CDSSPDSAEDVR;CNLLAEK;QYGFCK	1;1;1	3	3	0.0681	3387;375;154	-	Alpha-2-HS-glycoprotein OS=Homo sapiens OX=9606 GN=AHSG PE=1 SV=2	16649.1	979.36
2_1	sp|Q9NSG2|CA112_HUMAN	3.15961	WLSRSR	1	1	1	0.007	158	-	Uncharacterized protein C1orf112 OS=Homo sapiens OX=9606 GN=C1orf112 PE=1 SV=1	54960.7	1570.31
14_1	sp|Q8TDY2|RBCC1_HUMAN	3.15961	ENIINDLSDKLK	1	1	1	0.0075	3711	-	RB1-inducible coiled-coil protein 1 OS=Homo sapiens OX=9606 GN=RB1CC1 PE=1 SV=3	0	0
10_1	sp|P21980|TGM2_HUMAN	25.2769	CDLELETNGR;EDITHTYK;LVVNFESDK;NEFGEIQGDK;SEGTYCCGPVPVR;SSPVYVGR;TVEIPDPVEAGEEVK;TVSYNGILGPECGTK	1;1;1;1;1;1;1;1	8	10	0.1281	2372;2386;2387;1137;1329;1925;4264;415;4690;4652	-	Protein-glutamine gamma-glutamyltransferase 2 OS=Homo sapiens OX=9606 GN=TGM2 PE=1 SV=2	8.1487e+06	226353
15_1	sp|Q12906|ILF3_HUMAN	9.47883	EATDAIGHLDR;VLQDMGLPTGAEGR;YELISETGGSHDK	1;1;1	3	4	0.0425	2312;2313;4056;4022	-	Interleukin enhancer-binding factor 3 OS=Homo sapiens OX=9606 GN=ILF3 PE=1 SV=3	235052	6026.96
9_1	sp|P02768|ALBU_HUMAN	18.9577	CCTESLVNR;FQNALLVR;KVPQVSTPTLVEVSR;QTALVELVK;RHPDYSVVLLLR;YICENQDSISSK	1;1;1;1;1;1	6	6	0.1067	1933;812;4791;1134;4222;4055	-	Serum albumin OS=Homo sapiens OX=9606 GN=ALB PE=1 SV=2	1.20647e+06	28725.6
5_1	sp|P11021|BIP_HUMAN	9.47883	NQLTSNPENTVFDAK;SDIDEIVLVGGSTR;VEIIANDQGNR	1;1;1	3	3	0.0612	4919;4151;2593	-	Endoplasmic reticulum chaperone BiP OS=Homo sapiens OX=9606 GN=HSPA5 PE=1 SV=2	163093	4181.87
1_1	sp|Q5VZM2|RRAGB_HUMAN	25.2769	ATFLVISHYQCK;LAASFQSMEVR;LSRPLECSCFR;MDLVQEDQR;NVEVLIYVFDVESR;SIIFANYIAR;TFDVEHSHVR;TSIWDETLYK	1;1;1;1;1;1;1;1	8	20	0.2326	4199;4188;4191;2652;2658;2775;2767;3836;3839;1990;4943;2110;2111;2086;2519;2512;2532;2538;2562;2903	-	Ras-related GTP-binding protein B OS=Homo sapiens OX=9606 GN=RRAGB PE=1 SV=1	1.68019e+06	80009
8_1	sp|P04264|K2C1_HUMAN	41.075	AEAESLYQSK;AQYEDIAQK;DVDGAYMTK;DYQELMNTK;LNDLEDALQQAK;NMQDMVEDYR;QISNLQQSISDAEQR;SISISVAR;SLNNQFASFIDK;SLVNLGGSK;TLLEGEESR;TNAENEFVTIK;WELLQQVDTSTR	1;1;1;1;1;1;1;1;1;1;1;1;1	13	21	0.2096	1717;1715;1408;1125;1945;3487;3177;3287;3294;3292;3379;3293;3291;5047;233;3617;459;461;1306;2972;4239	-	Keratin, type II cytoskeletal 1 OS=Homo sapiens OX=9606 GN=KRT1 PE=1 SV=6	1.09542e+07	312977
4_1	sp|P35908|K22E_HUMAN	28.4365	AQYEEIAQR;DYQELMNVK;GFSSGSAVVSGGSR;HGGGGGGFGGGGFGSR;NVQDAIADAEQR;SLVGLGGTK;STSSFSCLSR;TAAENDFVTLK;YEELQVTVGR	1;1;1;1;1;1;1;1;1	9	11	0.1565	1574;1575;1938;2766;3315;3316;3373;227;1870;2394;2288	-	Keratin, type II cytoskeletal 2 epidermal OS=Homo sapiens OX=9606 GN=KRT2 PE=1 SV=2	4.7454e+06	112986
7_1	sp|Q9NTI7|INKA2_HUMAN	3.15961	DLAPLPR	1	1	2	0.0236	120;117	-	PAK4-inhibitor INKA2 OS=Homo sapiens OX=9606 GN=INKA2 PE=1 SV=1	217023	11422.2
11_1	sp|Q5T750|XP32_HUMAN	3.15961	TFGVSPLR	1	1	1	0.032	464	-	Skin-specific protein 32 OS=Homo sapiens OX=9606 GN=XP32 PE=1 SV=1	21989	1832.42
